# Supplementary material for: Central fibrous area in the glomerular vascular pole consists of fibrous collagens and is associated with advanced age: a cross-sectional study
Source: BMC Nephrol. 2022 Jun 11;23:204. doi: 10.1186/s12882-022-02835-2 (PMC9188109; doi:10.1186/s12882-022-02835-2)
Supplement: Supplementary file 1 — Additional file 1. Raw data for the analyses of the present study. [file 12882_2022_2835_MOESM1_ESM.xlsx]

## Sheet: CFA (+)
sample No.	age	gender	diagnosis	BMI	HT	DM	HLP	hyperuricermia	smoking	u-prot	RBC	Cr	eGFR	Arteriosclerosis	Arteriolosclerosis
15-2	73	M	Nephrosclerosis、DN、arteriolosclerosis, severe	19.1	+	+	+	-		4	1	0.85	67.6	+	+
15-4	69	M	Arteriolosclerosis, severe	21	+	-	+	-		3	1	0.99	58.19	+	+
15-7	66	M	Castleman, TIN, arteriolosclerosis	23.1	-	-	-	-		1	1	1.18	48.6	+	+
15-8	55	M	TIN with ATN, arteriolosclerosis	25.6	+	+	-	-		2	1	2.85	20	None	+
15-11	54	M	MGN, DN, arteriolosclerosis	29.1	+	+	+	-	+	4	3	1.05	58.5	-	+
15-16	76	M	ANCA, DN, arteriolosclerosis	31.3	+	+	+	-	+	4	4	3.74	13.2	-	+
15-18	56	M	ANCA	19.8	-	+	+			2	2	0.61	104	-	-
15-20	65	F	MGN, arteriolosclerosis	23.6	+	-	+	-	-	4	2	0.55	83	-	+
15-21	72	F	MCNS, arteriolosclerosis	26.2	+	+	+			4	1	0.51		+	-
15-22	38	F	IgA-N	19.9	-	-	+	-		3	3	0.48	114	-	-
15-23	71	F	mesangial proliferativeGN	27.5	+	-	+	-		2	2	0.38	122	-	+
15-26	49	F	IgA-N, arteriolosclerosis	31.4	+	-	+	-	-	2	4	1.96		+	+
15-27	26	F	IgA-N	27.1	-	-	-	-	-	2	4	0.66		-	-
15-28	83	F	FSGS, ORG, arteriolosclerosis	40.2	+	+	+	-		4	3	0.56	76.3	+	+
15-30	38	M	mesangial proliferativeGN	31.3	+	-	+	+	-	2	1	0.9	77	+	+
15-33	26	F	igA-N	25.1	-	-	-	-	-	1	4	0.59		-	-
15-35	64	F	MGN, arteriolosclerosis, RTx	19	+	-	-	+	-	2	1	1.12	38.4	-	+
15-36	57	F	mesangial proliferativeGN, arterioloslcerosis	29.6	+	-	+	-		2	2	0.59	80	+	+
15-37	68	M	MGN, arteriolosclerosis	23.5	+	+	+	+	+	4	2	0.8	74	+	+
15-38	21	M	IgA-N	20.6	-	-	-	-	+	1	4	0.83	101	-	-
15-39	70	F	IgA-N, DN, Arteriolosclerosis	21.2	+	+	+	-		4	4	1.23	33.8	+	+
15-43	76	M	MGN, arteriolosclerosis	25.7	+	+	-	-		2	1	0.77	75	+	-
15-44	75	M	MGN, DN, arteriolosclerosis	25.6	+	+	+	-		3	1	0.57	93	-	+
15-46	65	F	Endocapillary proliferative GN, arteriolosclerosis, TIN	31.1	+	+	-	+		4	4	1.55	26.7	+	+
15-48	76	M	MCNS, arteriolosclerosis		+	-	+	-	+	4	2	1.06	52.5	+	+
15-49	45	M	Compensated benign nephrosclerosis, arteriolosclerosis	26.1	+	-	+	+		2	4	1.65	37.6	+	+
15-55	71	M	MGN, Compensated benign nephrosclerosis	23.7	+	-	+	-		4	2	0.67	88.5	+	+
15-58	64	M	MGN	25.6	-	-	+	-		4	1	0.98	60	-	-
15-61	41	F	HSPN	22.9		-	+	-		2	4	0.66	77	None	-
15-62	48	M	TIN, arteriolosclerosis	26.9	-	-	-	-		1	1	1.17		+	+
15-68	61	M	LN IV-G(A), arteriolosclerosis	21.4	+	-	-	-		3	2	0.7		+	-
15-71	75	M	Compensated benign nephrosclerosis, arteriolosclerosis		-	-	-	-						+	+	Exclusion due to autopsy
15-73	49	M	IgA-N, arteriolosclerosis	22.2	+	-	-	-	+	3	4	1.3	48	+	+
15-75	71	F	MGN, arteriolosclerosis	23.4	+	-	+	-		4	2	0.53		None	+
15-76	73	F	AL amyloidosis	22.3	+	-	+	-		4	2	1.35		+	-	Exclusion due to amyloidosis
15-77	47	M	TMA, CNI toxicity	22.6	+	-	+	+	+	4	1	1.47	42.2	+	+
15-78	42	F	TBMD	20	-	-	-	-	-	1	4	0.8	63	-	-
15-81	75	F	ANCA	20.5	-	-	-	-		3	4	1.08	38.12	-	-
15-84	66	M	TIN, arteriolosclerosis	17.8	+	+				2	1	1.5	37.5	+	-
15-87	69	M	MGN, arteriolosclerosis	27.2	+	-	+	+	+	4	2	1.8	30.3	+	+
15-89	64	F	ANCA, arteriolosclerosis	23.2	+	-	-	-		3	4	1.53	27	+	+
15-91	55	F	MGN, IgA-N	19	-	-	+	-		4	2	0.94		None	-
15-93	78	F	ANCA, arteriolosclerosis	20.4	-	-	+	-		3	3	3.74	9.7	+	+
15-97	78	F	MGN, arteriolosclerosis	20.6	-	-	-	-	-	4	2	0.41	109	+	+
15-98	81	F	IgG4-RKD, arteriolosclerosis	19.3	+	+	-	+		2	1	0.79	52.5	+	+
15-99	68	F	MGN, arteriolosclerosis	23.9	-	-	+	-		4	2	0.69	64	+	+
15-101	75	M	MGN, arteriolosclerosis	22.4	+	-	+	+		4	0	0.76	75.9	+	-
15-105	85	F	MGN, arteriolosclerosis	16.7	+	-	+	+		4	2	1.08	34	+	+
15-107	72	M	Decompensated benign nephrosclerosis, arteriolosclerosis	22.2	+	-	-	+		2	4	1.11	50.7	+	+
15-109	86	F	ANCA, arteriolosclerosis		+	-	-	-	-	3	3	0.77		+	-
15-111	42	F	Compensated benign nephrosclerosis, DN, arteriolosclerosis	33	+	+	+	-		2	1	0.65	78.6	None	+
15-112	70	M	TIN, ATN, arteriolosclerosis	22.8	-	-	-	-	+	2	4	1.68	32.5	None	+
15-114	71	M	Arteriolosclerosis, severe	21.6	-	-	-	-		1	2	1.02	55.9	+	+
15-121	60	M	Minor glomerular abnormalities	20.5	-	-	-	-		4	4	0.76	81	+	-
15-122	71	F	LN IV-G(A), TMA, arteriolosclerosis	19.7	+	-	-	-		3	2	1.21	34.2	+	-
15-123	44	F	LN III, CNI toxicity	16.6	+	-	+	-		1	1	0.91	53.7	+	+
15-128	71	M	MGN	25.9	+	-	+	-	-	4	1	1.02	56	+	+
15-129	68	M	BNS	17	+	-	-	-		2	1	0.81	73.1	+	+

## Sheet: CFA (-)
sample No.	age	gender	diagnosis	BMI	HT	DM	HLP	Hyperuricermia	smoking	u-prot	RBC	Cr	eGFR	Arteriosclerossi	Arteriolosclerosis
15-3	71	M	MGN, arteriolosclerosis	23.5	+	+	+	-	+	4	1	0.71	83	+	+
15-9	45	F	CNI toxicity, compensated benign nephrosclerosis	17	+	-	-	+		1	1	1.05	45.58	-	+
15-10	56	F	MCNS or FSGS	30.7	-	-	-	-	-	4	2	1.16	38.4	-	-
15-12	47	M	FGO, arteriolosclerosis	20.3	-	-	-	-	+	4	1	0.94	68.8	+	-
15-13	73	M	MGN, arteriolosclerosis	21.6	+	+	+	-	+	4	2	0.86	66.8	+	-
15-14	64	F	Amyloidosis, arteriolosclerosis	22	+	-	+	+		4	1	1.1	39	+	-	Exclusion due to amyloidosis
15-15	68	F	ANCA-associated vasculitis	17.5	+	+	+	-		2	2	0.59	76.1	-	-
15-17	27	F	IgA-N, arteriolosclerosis	22.2	-	-	-	-	-	4	1	0.57	101	+	+
15-19	65	F	Nephrosclerosis, RTx		+	+	-	+	-	4	1	1.15	37.1	+	+	Exclusion due to Allograft kidney
15-25	41	M	MGN	24.5	-	-	+	-	-	4	1	0.79	86	-	-	Exclusion due to Glom number＜５
15-31	36	M	IgA-N, arteriolosclerosis	24.1	-	-	-	-	-	1	4	0.8	89	-	+
15-32	25	F	LN IV-G(A)	23.8	-	-	-	-	+	3	3	0.51	119	-	-
15-40	74	M	MGN, arteriolosclerosis		+	-	+	-	-	4	2	0.95	59.7	+	+
15-41	77	M	ANCA-associated vasculitis	28	-	-	-	+	+	3	4	8.28	5.5	-	-
15-42	63	F	IgA-N, arteriolosclerosis	23.2	-	-	+	+		2	4	0.86	52	-	+
15-45	63	M	Glomerular hypertrophy		-	-	+	-		2	1	0.84	71	None	-
15-51	75	M	mesangial proliferative GN, DN, TIN, arteriolosclerosis	21.7	+	+	-	-		4	4	2.97	17	+	+
15-52	45	F	MCNS	31.4	+	-	+			4	3	1.13	42.1	-	-
15-53	25	M	IgA-N, arteriolosclerosis	22.8	-	-	-	-		4	4	0.86	91	-	+
15-54	57	F	MCNS	17.9	-	-	+	+		1	2	0.7	66.4	None	-
15-56	54	M	SRC, arteriolosclerosis	21.8	+	-	-	-		1	1	1.15	39.16	+	-
15-57	55	M	IgA-N, CNI toxicity, arteriolosclerosis, RTx	24.7	-	-	+	+	-	1	1	1.74	33.5	+	+	Exclusion due to Allograft kidney
15-59	80	F	Decompensated benign nephrosclerosis	22.7	+	-	-	-		4	1	0.99		+	+
15-64	68	M	Parvo-AGN, FSGS	26.7	+	+	+	+		4	4	3.18		+	+
15-65	18	F	IgA-N	22.6	-	-	-	-		2	4	0.69	93.9	-	-
15-67	49	M	acute pyelonephritis		-	-		+		3	4	17.6	3	-	-
15-69	79	M	smoking-related glomerulopathy, ATN, arteriolosclerosis	22.6	+	-	+	+		4	4	1.68	31.4	None	+
15-70	12	F	MCNS	24.2	+	-	-	+		2	3	0.36		-	-
15-72	21	F	LN V	31.4	-	-	-	-		4	1	0.43	150	-	-
15-79	16	F	IgA-N	21	-	-	-	-		2	4	0.54	126	-	-
15-82	62	F	IgA-N, Compensated benign nephrosclerosis		+	-	-	-		3	2	0.84	53	+	+
15-83	17	F	Minor glomerular abnormalities	17.9	-	-	-	-		2	1	0.57		-	-
15-88	42	M	IgA-N, arteriolosclerosis	21.1	-	-	-		+	3	4	0.75	90.9	-	-
15-90	64	M	IgG4-RKD	19.4	-	+	-			1	1	0.92		-	-
15-102	37	F	MGN	18.5	-	-	-	-		4	2	0.56	95.9	-	-
15-103	33	M	Obstructive nephropathy	21.5	+	-	+	+		1	1	1.45	47.36	-	-	Exclusion due to Glom number＜５
15-104	59	M	IgA-N, arteriolosclerosis	24.1	+	-				3	3	1.18		+	+
15-106	42	F	TBMD suspect	25	-	-	-	-		2	4	0.62		-	-
15-108	58	M	FGO, arteriolosclerosis	23.4	-	-	-	-	+	1	4	1.34	43.9	+	+
15-110	42	F	MCNS, FGO, arteriolosclerosis	29.9	-	-	-	-	-	4	1	0.66	77.3	+	-
15-113	20	F	LN II		-	-	-	-		2	1	0.73	85.6	-	-
15-115	22	F	IgA-N	21.2	-	-	-	-		2	4	0.58	107	-	-
15-116	62	M	DN, arteriolosclerosis	28.8	+	+	+	+	-	2	1	0.78	93	+	+
15-120		M	IgA-N	27.8	+	-	+	+		3	4	1.95	23.9	+	-
15-117	40	F	MGN		-	-	-	-	-	4	4	0.57	92	-	-
15-118	71	M	ANCA-associated vasculitis		-	-	-	-		4	4	1.64		+	+
15-119	33	F	IgA-N	18.3	-	-		-	-	3	4	0.82	65.3	-	-
15-124	67	M	PIAGN	22	+	+	+	-	-	2	4	1.54	36.2	+	+
15-130	40	F	LN II	24	-	-	-	-		3	1	0.43	125.2	-	+
15-131	73	M	HSPN	26.4	+	-	+	-		4	1	1.03	54	+	+

## Sheet: Number of CFA per specimen
sample No.	CFA number	Glom number	Sclerosed glomeruli	Segmental glomerulosclerosis	CFA-positive ratio	Median size of glom	IQR１of glom size	IQR３ of glom size	Indivisual 1	2	3	4	5	6	7	8	9	10	11	12	13	14	15	16	17	18	19	20	21	22	23	24	25	26	27	28	29	30	31	32	33	34	35	36	37	38	39	40	41
15-2	1	9	3	0	11.1111	19119	10323.2	20961.5	21357	19775	7274	7610	18463	21761
15-4	4	29	2	0	13.7931	13295	6679	17812	13295	11738	6679	7672	13686	14412	21114	8672	6701	20977	3686	20754	15054	6634	3675	24542	10347	19326	3284	17812	4616	21332	16496	17426	6632
15-7	2	18	0	0	11.1111	9267	6330	12121	5584	8408	12121	16062	13174	3224	11999	10293	6330	5529	3461	7831	19711	20942	10645	8395	9267
15-8	1	10	0	0	10	14548	11202.2	16673.2	14442	25410	16740	11575	16473	19873	11078	1524	14654	4815
15-11	3	30	1	0	10	23518	16547.5	26008	25216	27032	35077	21915	34314	31228	23663	14135	15489	21710	17606	25246	14663	35313	21860	24314	27052	7987	8272	19007	25451	21831	26258	9811	11561	25758	23518
15-16	2	23	0	0	8.69565	16725	11260.5	20422	19659	11222	6920	19742	13068	16685	17497	17574	6363	11299	12378	6804	21357	24201	18519	22068	21102	16725	21103	10376	4980	12307	22529
15-18	1	24	0	0	4.16667	19380	16997	26036.2	18103	24200	31739	9599	30305	31786	17298	15017	25933	26346	17843	21420	24850	28674	17858	12817	29186	8048	19386	16094	19374	16077	18501	23811
15-20	1	6	0	0	16.6667	16381	11732.2	22006.2	20651	7121	30406	22458	12111	11606
15-21	10	28	0	0	35.7143	13229	10219	16434	8750	14815	13561	15643	11956	9664	18805	11029	10219	17030	16988	16512	16434	12344	5341	11986	15410	6953	12959	9748	7468	14358	14581	17732	6887	13221	16901	27692	13229
15-22	6	31	0	0	19.3548	9674	7249.5	11908	3800	7411	15729	7612	6155	8486	10555	7257	3385	5444	4211	14843	6147	9844	11795	9113	12247	11348	8914	18892	20453	11046	13875	15004	7227	12724	7518	9504	9981	11086	10454	2056
15-23	3	16	1	0	18.75	12210	8739	15337.5	44012	9119	6351	15230	18451	15445	8359	11001	20058	14535	5903	9999	14126	6456	12210
15-26	3	44	4	0	6.81818	20971	13913.5	25548.5	7193	14290	23105	7425	21900	25457	34512	23854	32626	23065	3952	31548	22825	10993	35048	16780	17446	21126	11696	33522	20971	34682	15904	19567	20161	8351	18779	14114	17946	25640	13713	29816	28862	12604	22572	24769	10588	29824	13382
15-27	7	45	1	2	15.5556	14456.5	9418	18508.2	8750	11995	12284	17098	5646	14532	7820	13501	3130	14381	21863	7625	14990	9709	26422	24543	9321	10360	16131	18526	18633	4195	20832	13792	27939	18455	22620	17673	12333	10294	22245	5596	17843	17840	7040	17627	13015	23167	6250	26217	1934
15-28	4	21	2	0	19.0476	19493.5	12665.8	22705.8	24728	13541	22008	21596	18881	10040	14363	23158	22148	9769	15540	14754	6377	7050	8577	23749	25437	20106	25038	22555
15-30	1	13	1	0	7.69231	12811	10249.5	17415	10485	17315	9079	12517	10014	4727	16651	18343	23499	12811	17515
15-33	5	40	4	2	12.5	10995	7275	16202.5	7890	18291	15110	21693	16333	17959	19239	7096	13982	5528	20261	12472	20783	7454	16072	18135	4577	10482	12630	13818	11261	14717	8915	2122	16731	3277	10995	9210	8943	10041	5088	5374	5497	8928	3162
15-35	1	17	11	0	5.88235	10428	4756.5	13287.8	2364	3582	8280	24640	12576	13525
15-36	6	20	1	0	30	20857	10715.5	30511.5	9665	20969	33249	11766	20739	31613	20857	24861	8305	9529	29410	38685	32416	15056	34478	6456	25162	14782	6987
15-37	1	21	3	0	4.7619	19896	13441	26603	21346	10786	27355	7784	22252	40527	26068	17281	11715	19316	21589	18142	15167	27138	10872	2713	28972	19896	32357
15-38	5	79	0	0	6.32911	9397.5	5303	12152.5	1927	6725	6553	16639	3149	1833	12730	11086	8802	1499	10599	2730	11319	11044	13532	14335	10436	5695	9934	13863	14061	3622	7224	3925	11174	9537	10967	7106	13935	5018	10889	10557	4339	16017	5291	1161	3542	16295	16288	4204	4210
15-39	3	37	18	0	8.10811	12756	7375	16927	4620	16724	17130	12756	4499	13653	20772	12580	14263	7912	18992	18361	7111	3974	12270	31993	15345	7479	7271
15-43	1	14	1	0	7.14286	12848	10846	17825	24405	12772	15434	24737	6085	18566	10846	11709	9090	10788	16779	12848	17825
15-44	14	34	0	0	41.1765	18933	14670.8	21242.8	7355	20242	17643	18054	18123	10008	29242	22180	29205	21089	25348	15444	14663	9107	8842	21294	14673	19640	17315	11987	20117	20369	14670	23313	18930	11603	22165	9991	15460	22150	18936	20976	23641	19228
15-46	2	38	15	0	5.26316	17585	10590	25445	16496	23576	5032	8231	25655	29197	25996	22400	31333	18559	10590	6367	2922	17585	30294	12275	22006	28208	15612	10577	25235	12156	10590
15-48	6	57	1	0	10.5263	12931.5	9450	16782.2	14280	15634	14086	20041	18564	17026	22630	12406	18207	4000	5614	10341	15051	9468	4062	18596	8254	18295	18171	6170	15182	12040	11804	15148	6040	16291	10587	19297	9396	6748	10808	11668	11845	15227	12810	2909	5352	6142	18959	8052	14948
15-49	1	26	0	0	3.84615	12736.5	8625.5	17813.2	8556	3810	7303	12167	5345	25528	14753	15439	15851	28169	14284	17313	23943	18857	2372	12612	30746	12861	17980	21558	8016	10187	10926	8834	3874	10441
15-55	3	46	2	0	6.52174	8036	5080.25	14457.2	3693	4606	10785	7803	5156	8372	7493	7776	10668	7090	5766	14555	3057	3063	8308	23647	14164	6659	15531	9866	1772	3541	20586	17868	19915	9227	5930	20399	22849	9599	4971	19734	5055	8944	4480	1248	8006	2489	4464	23624	8066
15-58	9	35	2	0	25.7143	16947	11211.8	21563.5	22989	24774	25902	19771	5813	10515	21282	11300	16600	21071	28392	13044	15375	17840	21949	5391	13898	9548	16973	11763	4718	26422	10254	16921	21889	20540	2873	18287	21455	10947	27948	12968
15-61	2	8	1	0	25	9663	7084.5	10664	10285	9663	8288	17065	11043	5881	2051
15-62	2	15	2	0	13.3333	11498	4558	18503	4770	16749	20840	4558	22139	11498	3687	18503	9590	3252	4269	15865	24497
15-68	3	24	1	0	12.5	8857	5773.5	14505	7521	3466	4237	16757	3655	8857	1497	6743	20025	11230	12563	8758	9318	15060	7988	8791	13611	18810	4804	15526	21112	3037	13950
15-73	2	19	0	3	10.5263	4993	3631	6996	3958	4731	2016	7130	2438	5139	13653	15010	5555	8174	3815	4993	6862	2477	1958	7445	6183	3447	4005
15-75	2	49	8	0	4.08163	8328.5	6656.75	11264.2	6824	11676	6714	14520	11729	6605	12024	3337	4563	2040	3111	7755	11066	9328	7766	13239	5999	6835	10320	10751	2286	1403	11232	12928	6674	13418	10629	2696	7176	7402	11361	10751	6688	10671	11368	9697	13982	7566	8891	6131
15-77	2	19	0	1	10.5263	9417	4796.5	13211	12517	14077	12234	10798	7870	6300	11296	3521	16070	13905	5886	2985	9417	21750	4899	3919	14319	4507	4694
15-78	2	14	0	0	14.2857	11393.5	10700.2	14700.5	20209	11508	14925	10848	15225	10963	4932	14027	10651	15394	5163	6501	11642	11279
15-81	2	26	8	0	7.69231	12642	9639.75	15903.5	11910	6258	18170	5031	13068	16205	19316	6494	8883	14999	13569	13809	19891	12216	16734	7514	12116	12119
15-84	1	7	1	0	14.2857	13282	10815.2	15265.8	15521	14500	10399	22188	12064	5269
15-87	2	23	2	0	8.69565	19449	11007.2	23429	8675	14870	10522	11169	16579	19716	19182	6371	6232	21208	21306	22810	30248	24630	25682	2646	24245	27658	13415	23157
15-89	6	35	10	0	17.1429	13049	8669	15824	11543	11380	12130	6789	8306	6189	7556	9558	15791	19904	19164	24582	17678	14858	14467	15824	22445	13227	13049	8669	5694	17276	6190	12576	14280
15-91	3	36	1	0	8.33333	10654	7987	12681.5	9664	15421	11364	12775	13899	4589	11314	2368	5119	9243	12588	10595	3366	2846	10790	8281	12117	8064	11874	11325	9944	7910	6936	8843	13593	4448	9597	16256	17077	13983	10654	5581	19232	21114	12495
15-93	2	21	8	0	9.52381	11981	9737	15046	11246	11981	9174	9737	15046	3850	9953	19206	14699	22454	12861	21019	9422
15-97	3	15	2	0	20	11647	8111	19466	5724	11647	23058	8453	7049	15675	22735	19466	14311	20100	8111	6602	8123
15-98	3	59	32	0	5.08475	10895	7142	15040	13457	10524	15624	7964	15542	10895	12695	7694	14538	7193	3567	11699	4943	5155	6567	16284	4812	18193	7091	11444	15700	21397	20088	5638	11030	9393	8177
15-99	3	17	3	0	17.6471	16797	12000	19704	19823	17847	21026	11552	17963	3233	24071	14715	23343	19347	7276	13344	15747	10221
15-101	1	12	4	0	8.33333	14881	10314.8	18597	4605	14775	9561	14987	10566	32255	20988	17800
15-105	2	16	5	0	12.5	14454	9560	15982	15904	18477	16060	9983	8295	14454	6549	15489	19176	9762	9358
15-107	2	22	11	1	9.09091	17087	14216	22416.5	5160	22837	15194	35749	13398	19744	15034	12330	21996	23564	17087
15-109	3	15	1	0	20	13605.5	11318.2	17541	21942	13385	17546	8120	11115	19586	11928	17526	17824	13224	7602	9575	13826	15408
15-111	1	10	3	0	10	21686	13426	24827.5	30258	12348	11191	25434	24221	21686	14504
15-112	3	15	2	0	20	12695	11200	18797	10684	8878	12695	19400	14428	15840	8475	23592	11905	18797	12000	11200	22834
15-114	4	9	0	0	44.4444	12983	9707	13583	16015	9814	2042	13583	12983	18564	13011	7760	9707
15-121	2	5	0	0	40	4074	4059	10278	12129	1942	4059	10278	4074
15-122	3	16	2	0	18.75	17220	8472.25	21850.5	13816	6895	7765	8314	21430	7432	21570	9974	8947	20624	23748	23029	23884	21944
15-123	1	8	1	0	12.5	4862	4136.5	8827.5	4345	4862	12187	3670	3928	16519	5468
15-128	4	30	0	0	13.3333	15044.5	9241.75	20041	15085	19945	17901	8912	3523	7918	21598	11126	15004	10231	13548	25611	10339	29946	20073	23654	11582	27895	19425	7739	29620	24289	19695	6696	19529	5305	4729	19221	11033	6749
15-129	2	21	4	0	9.52381	10890	7734	19322	6010	7240	10563	8659	14865	20110	19887	19995	19322	7734	17390	22376	14334	10890	6919	8353	4495
15-3	0	20	0	0	0	24468	19758.2	33152.8	14468	42489	43253	16336	20417	36934	41125	28163	29241	20801	17884	33302	23532	7089	33103	28868	21111	25404	20383	9239
15-9	0	18	5	0	0	13353	7456	26649	13353	3989	11685	15637	7105	21861	26927	26649	10283	35513	7030	7456	30739
15-10	0	40	0	0	0	12301	8588.25	18871.2	19043	7025	16095	10161	18814	14590	11333	9918	11685	17018	27694	8085	6842	19155	20754	20894	2117	2961	13627	13936	13230	3468	11390	12818	10551	4445	3984	30277	25166	24362	29249	10279	24816	8756	16652	5624	11784	11498	6610	14486
15-12	0	38	5	0	0	14898	12025	19229	11414	15940	153884	17382	15678	5238	12408	11379	4216	9580	19076	8433	19229	11677	14253	19277	19593	23583	16140	12133	18994	14898	17642	12025	20989	10061	13561	14796	21599	13238	21262	22798	14394
15-13	0	12	1	0	0	13471	7945	18899	13471	20791	17809	11233	7138	8752	17166	7107	21043	19989	3434
15-15	0	23	6	0	0	18115	10045	20223	20844	17132	18722	9934	10045	19701	5282	20223	23141	18164	8933	18115	15428	7933	30692	25874	11454
15-17	0	39	8	2	0	20511	11747.5	27006.5	11573	25298	5107	16160	5663	6327	8444	12217	10921	20511	24250	30291	23861	30241	26578	33596	22238	32145	20075	15787	4547	19739	17889	9744	32341	22045	27435	30771	34852	22667	11922
15-31	0	22	1	0	0	16217	11859	20890	16720	16217	16666	14598	20890	24662	13398	15510	8261	26748	18640	8464	21900	23930	11859	4446	16094	18240	22415	9208	10025
15-32	0	57	0	0	0	27749	20311	33152	19854	26874	19188	25290	20777	27733	29008	33979	34568	31306	33152	17120	40359	32196	17134	7654	34574	20311	18159	17441	22580	18509	36222	35721	6960	163555	24957	23647	17439	23298	21760	12530	31900	37235	31819	38478	26534	39037	28473	26034	32638
15-40	0	18	2	0	0	16284.5	13017.8	20138	20019	5814	14150	5733	24033	16429	10392	22475	13893	15730	20495	3724	16140	18122	17252	23230
15-41	0	27	4	0	0	9120	7022.5	12559.5	7910	10308	13375	4619	16923	7976	2508	10114	14741	7962	7215	8654	9120	5764	10933	12675	12395	6830	12826	13723	5814	12444	1284
15-42	0	11	2	0	0	16632	10634	18896	18896	9211	16140	18189	10634	25179	20783	16632	3998
15-45	0	7	3	0	0	9398.5	7621.5	14661.2	9728	9069	29461	3279
15-51	0	18	0	0	0	10620.5	7847.75	14984.8	9029	13138	8621	17076	8867	15543	10511	10730	14987	4911	3280	14978	15218	13055	7590	18003	7389	5806
15-52	0	23	1	0	0	21341	17911.5	23594.8	14347	19697	19881	11841	14092	19443	26720	19513	27482	22973	23751	20898	21784	5711	7772	17401	23713	29152	21792	23240	22001	37388
15-53	0	22	1	0	0	8578	6395	12023	1705	8351	4332	7953	6845	9337	6395	4504	13377	6143	12674	13107	8578	10611	12916	12023	7849	6051	10928	10142	12692
15-54	0	18	2	0	0	7992.5	6139.5	10803.8	3015	6391	10848	8464	7284	10466	11992	14962	2536	7521	10789	17139	5845	8500	6219	5901
15-56	0	30	0	0	0	10808	5808.25	13529.2	11672	13630	16340	5671	4095	4655	10465	14707	3224	23903	11151	11791	12959	6948	3378	13227	18982	8941	18840	13674	12158	22198	12119	10329	5341	6500	6220	4976	4693	10090
15-59	0	20	7	2	0	11827	5863	14381	5863	3821	7340	11827	11918	15711	12403	16358	10940	2611	4015	14381	19550
15-64	0	14	1	0	0	18388	14536	21079	18164	13687	18388	9143	19414	19782	14536	25436	23413	21079	9785	23644	17351
15-65	0	37	0	0	0	16578	13996	21420	14936	21266	11223	21420	31317	12414	19553	27422	14745	14599	15163	17446	18706	16324	15128	13276	19606	25550	3448	12869	20307	11394	23430	23443	22204	25038	30077	13996	25260	15678	5809	17693	16703	16536	16578	2923	6545
15-67	0	16	0	0	0	11463.5	6037.5	13310	7454	4806	3607	3800	6448	11602	12273	3296	15528	16765	10390	22285	12713	15101	11369	11558
15-69	0	9	2	1	0	8961	5918	11713	3349	9957	5449	13469	16408	6387	8961
15-70	0	22	0	0	0	13757	9524.5	15962.8	9435	15423	13569	7614	22391	13556	15970	15941	13118	4266	22731	5556	11658	21814	5441	15623	15839	20357	19854	9793	13945	5770
15-72	0	25	2	0	0	14230	11555.5	18922.5	11617	13150	4650	6759	14230	13373	19518	16264	17497	21332	14965	13729	11622	17180	18327	19850	8627	4252	7841	20017	21733	28177	11494
15-79	0	43	0	0	0	7374	5172.5	9727.5	7224	6891	5331	8745	4160	5559	11925	6170	10540	9090	2935	2803	6751	7374	6314	12708	7835	3407	2674	8134	9663	7875	11853	11864	8204	10455	4539	6689	11971	10833	8328	5014	12735	7211	10720	2577	4213	8144	1988	9792	5401
15-82	0	12	1	0	0	9336	5173	13276.5	13427	2388	12701	7447	9336	14820	6694	3652	2112	13126	14037
15-83	0	17	0	0	0	6655	3859	8407	6655	8111	3627	4577	1324	3859	3627	4301	10709	10192	7305	6508	8407	10390	2747	7310	8532
15-88	0	57	2	0	0	19836	13457	25344.5	36747	10138	7036	27160	12743	12633	30319	24325	32892	17981	10267	32882	24402	12182	24967	30887	6402	23216	14478	9983	35681	15357	17244	21467	20310	15073	11849	7151	14774	21114	33843	17735	13434	24993	11099	25696	19836	31952	12107	32965	13480
15-90	0	20	3	0	0	14430	11067	18707	3255	9649	17355	12446	14430	19171	13184	4644	18713	18749	9112	14705	14406	18707	14724	19486	11067
15-102	0	26	0	0	0	12578.5	7428.75	17743.8	16105	6513	19481	7256	16920	3754	21956	22855	15445	7947	4602	9883	16383	16942	19530	21712	11033	10174	8436	20468	14124	18011	6423	10573	4725	7133
15-104	0	20	2	0	0	8572.5	5835.5	11499.5	9954	15675	7357	9190	5876	6254	2251	7955	5138	13268	13981	11688	5822	10934	15010	9792	1445	2673
15-106	0	22	1	0	0	9828	6660	14646	4935	9828	14646	16205	5552	9809	16019	10885	12328	9295	16407	14845	4727	10915	5443	8205	4534	10427	6660	9574	15951
15-108	0	29	6	0	0	16614	13051.5	24390.5	14023	15496	14407	11656	10768	16967	4589	23549	39737	16614	42488	26280	31147	24970	16362	18305	13021	8839	13082	19830	33055	8752	23811
15-110	0	36	19	0	0	16027	14027	20396	14027	19274	16027	24691	18856	14881	10929	6843	7683	21665	16777	20396	12028	14176	22489	21020	14217
15-113	0	31	0	0	0	11037	6269	14430.5	6464	8574	15593	2798	16006	6074	8785	6804	10599	4126	5082	13476	4803	12636	11037	11585	13785	17252	14502	10552	13459	10586	18087	3894	12654	15307	14359	2998	3860	20081	16386
15-115	0	70	2	0	0	12980	8117.75	17386	14532	19056	3909	11583	18047	20196	17321	11713	19043	13612	8725	8553	17792	6826	18751	7130	11182	14363	15723	9004	15120	4115	7654	17440	17368	10551	2552	6836	7434	6648	16836	11493	19844	14278	9035	8200	14842	9479	12348	18116	19626
15-116	0	9	1	0	0	20565	16998	26678.5	30174	17898	14298	25957	6380	20398	20732	28843
15-120	0	12	0	0	0	10786.5	7767.25	13204	7931	10469	15023	11104	11200	13639	7276	9108	28258	13059	4755	4041
15-117	0	22	0	0	0	19991.5	12742.5	25869.5	5288	10031	24800	12170	8429	29799	19226	9975	22475	24708	27221	24097	8512	26226	26768	20757	31779	18084	14460	15543	15296	31834
15-118	0	20	2	0	0	14566.5	9445.5	18327.8	8910	17496	23434	31608	16276	20786	7757	3496	7372	11524	6273	18159	11510	14730	18384	11052	24289	14403
15-119	0	35	1	1	0	13775.5	7832.25	17467	21671	13881	15157	14967	20572	20874	16442	12968	11265	13670	3458	15790	9530	3985	4556	18016	4702	17128	18657	22212	18164	16944	9575	9507	20004	6236	7151	6971	4977	9573	12445	16560	17580	7274
15-124	0	27	5	0	0	18050	12594	22247.8	16818	15047	26378	23807	16597	25138	28406	27569	20508	22031	12753	10233	20953	5910	16824	19276	8468	10607	19552	12541	8079	22320
15-130	0	22	1	0	0	14314	8717	18864	6300	24122	8717	14314	4830	12436	15410	18864	17116	20323	13710	15514	14651	20868	7049	19766	12319	9196	5714	8417	24642
15-131	0	27	2	0	0	23022	12735	27269	25102	12735	23022	17411	29655	19036	29136	29902	25364	27136	17165	23893	28445	20802	11332	7582	25918	27279	5050	29108	13896	8955	27269	7131	6209
	CFA+	CFA-	p	total
CFA N median	2	0	-	1
CFA N IQR1	2	0		0
CFA N IQR3	3.25	0		3
Glom N median	21	22	0.4899	22
Glom N IQR1	15	18		16
Glom N IQR3	31.75	30		31
CFA-positive ratio median	11.1111	0	-	5.26316
CFA-positive ratio IQR1	8.27703	0		0
CFA-positive ratio IQR3	17.9228	0		12.5
GS median	1	1	0.5759	1
GS IQR1	0	0		0
GS IQR3	3.25	2		3
SS median	0	0	0.9724	0
SS IQR1	0	0		0
SS IQR3	0	0		0
Glom size median	12957.2	13775.5	0.6726	13282
Glom size IQR1	10893.8	10786.5		10808
Glom size IQR3	16834.5	16632		16797
N	56	45
histogram (CFA number）	number of specmen
0	45
1	13
2	16
3	13
4	4
5	2
6	4
7	1
8	0
9	1
10	1
11	0
12	0
13	0
14	1
15	0
[truncated: 39 more columns]

## Sheet: CFA+ for analysis
sample No.	age	gender	diagnosis	BMI	HT	DM	HLP	hyperuricermia	smoking	u-prot	RBC	Cr	eGFR	Arteriosclerosis	grade	Arteriolosclerosis	grade	Tubular atropy	interstitial fibrosis
15-2	73	M	Nephrosclerosis、DN、arteriolosclerosis, severe	19.1	+	+	+	-		4	1	0.85	67.6	+	3	+	3	1	2
15-4	69	M	Arteriolosclerosis, severe	21	+	-	+	-		3	1	0.99	58.19	+	3	+	1	0	0
15-7	66	M	Castleman, TIN, arteriolosclerosis	23.1	-	-	-	-		1	1	1.18	48.6	+	3	+	1	2	2
15-8	55	M	TIN with ATN, arteriolosclerosis	25.6	+	+	-	-		2	1	2.85	20	None		+	1	1	1
15-11	54	M	MGN, DN, arteriolosclerosis	29.1	+	+	+	-	+	4	3	1.05	58.5	-	0	+	1	1	1
15-16	76	M	ANCA, DN, arteriolosclerosis	31.3	+	+	+	-	+	4	4	3.74	13.2	-	0	+	2	1	1
15-18	56	M	ANCA	19.8	-	+	+			2	2	0.61	104	-	0	-	0	1	0
15-20	65	F	MGN, arteriolosclerosis	23.6	+	-	+	-	-	4	2	0.55	83	+	1	-	0	1	0
15-21	72	F	MCNS, arteriolosclerosis	26.2	+	+	+			4	1	0.51		+	2	-	0	0	0
15-22	38	F	IgA-N	19.9	-	-	+	-		3	3	0.48	114	-	0	+	1	1	0
15-23	71	F	mesangial proliferativeGN	27.5	+	-	+	-		2	2	0.38	122	+	2	+	1	1	0
15-26	49	F	IgA-N, arteriolosclerosis	31.4	+	-	+	-	-	2	4	1.96		+	3	+	2	1	0
15-27	26	F	IgA-N	27.1	-	-	-	-	-	2	4	0.66		+	1	-	0	1	0
15-28	83	F	FSGS, ORG, arteriolosclerosis	40.2	+	+	+	-		4	3	0.56	76.3	+	2	+	1	1	0
15-30	38	M	mesangial proliferativeGN	31.3	+	-	+	+	-	2	1	0.9	77	+	1	+	1	1	0
15-33	26	F	igA-N	25.1	-	-	-	-	-	1	4	0.59		-	0	-	0	1	0
15-35	64	F	MGN, arteriolosclerosis, RTx	19	+	-	-	+	-	2	1	1.12	38.4	+	1	+	1	1	1
15-36	57	F	mesangial proliferativeGN, arterioloslcerosis	29.6	+	-	+	-		2	2	0.59	80	+	3	+	3	1	1
15-37	68	M	MGN, arteriolosclerosis	23.5	+	+	+	+	+	4	2	0.8	74	+	2	+	1	1	0
15-38	21	M	IgA-N	20.6	-	-	-	-	+	1	4	0.83	101	+	1	-	0	1	0
15-39	70	F	IgA-N, DN, Arteriolosclerosis	21.2	+	+	+	-		4	4	1.23	33.8	+	3	+	3	3	2
15-43	76	M	MGN, arteriolosclerosis	25.7	+	+	-	-		2	1	0.77	75	+	3	-	0	1	0
15-44	75	M	MGN, DN, arteriolosclerosis	25.6	+	+	+	-		3	1	0.57	93	-	0	+	3	1	0
15-46	65	F	Endocapillary proliferative GN, arteriolosclerosis, TIN	31.1	+	+	-	+		4	4	1.55	26.7	+	3	+	1	1	2
15-48	76	M	MCNS, arteriolosclerosis		+	-	+	-	+	4	2	1.06	52.5	+	3	+	1	1	0
15-49	45	M	Compensated benign nephrosclerosis, arteriolosclerosis	26.1	+	-	+	+		2	4	1.65	37.6	+	1	+	1	2	1
15-55	71	M	MGN, Compensated benign nephrosclerosis	23.7	+	-	+	-		4	2	0.67	88.5	-	0	+	1	3	3
15-58	64	M	MGN	25.6	-	-	+	-		4	1	0.98	60	-	0	-	0	1	0
15-61	41	F	HSPN	22.9		-	+	-		2	4	0.66	77	None		-	0	1	0
15-62	48	M	TIN, arteriolosclerosis	26.9	-	-	-	-		1	1	1.17		+	1	+	1	1	1
15-68	61	M	LN IV-G(A), arteriolosclerosis	21.4	+	-	-	-		3	2	0.7		+	3	-	0	1	1
15-73	49	M	IgA-N, arteriolosclerosis	22.2	+	-	-	-	+	3	4	1.3	48	+	3	+	1	3	2
15-75	71	F	MGN, arteriolosclerosis	23.4	+	-	+	-		4	2	0.53		+	3	+	1	0	0
15-77	47	M	TMA, CNI toxicity	22.6	+	-	+	+	+	4	1	1.47	42.2	+	3	+	2	1	1
15-78	42	F	TBMD	20	-	-	-	-	-	1	4	0.8	63	-	0	-	0	1	0
15-81	75	F	ANCA	20.5	-	-	-	-		3	4	1.08	38.12	-	0	-	0	2	3
15-84	66	M	TIN, arteriolosclerosis	17.8	+	+				2	1	1.5	37.5	+	3	-	0	1	1
15-87	69	M	MGN, arteriolosclerosis	27.2	+	-	+	+	+	4	2	1.8	30.3	+	3	+	1	1	1
15-89	64	F	ANCA, arteriolosclerosis	23.2	+	-	-	-		3	4	1.53	27	+	3	+	3	2	2
15-91	55	F	MGN, IgA-N	19	-	-	+	-		4	2	0.94		-	0	-	0	0	0
15-93	78	F	ANCA, arteriolosclerosis	20.4	-	-	+	-		3	3	3.74	9.7	+	2	+	1	2	2
15-97	78	F	MGN, arteriolosclerosis	20.6	-	-	-	-	-	4	2	0.41	109	+	2	+	2	1	0
15-98	81	F	IgG4-RKD, arteriolosclerosis	19.3	+	+	-	+		2	1	0.79	52.5	+	3	+	1	2	2
15-99	68	F	MGN, arteriolosclerosis	23.9	-	-	+	-		4	2	0.69	64	+	1	+	1	1	1
15-101	75	M	MGN, arteriolosclerosis	22.4	+	-	+	+		4	1	0.76	75.9	+	3	-	0	1	0
15-105	85	F	MGN, arteriolosclerosis	16.7	+	-	+	+		4	2	1.08	34	+	3	+	1	1	0
15-107	72	M	Decompensated benign nephrosclerosis, arteriolosclerosis	22.2	+	-	-	+		2	4	1.11	50.7	+	2	+	1	2	2
15-109	86	F	ANCA, arteriolosclerosis		+	-	-	-	-	3	3	0.77		+	3	-	0	1	1
15-111	42	F	Compensated benign nephrosclerosis, DN, arteriolosclerosis	33	+	+	+	-		2	1	0.65	78.6	-	0	+	1	1	1
15-112	70	M	TIN, ATN, arteriolosclerosis	22.8	-	-	-	-	+	2	4	1.68	32.5	None		+	1	1	1
15-114	71	M	Arteriolosclerosis, severe	21.6	-	-	-	-		1	2	1.02	55.9	+	3	+	1	1	1
15-121	60	M	Minor glomerular abnormalities	20.5	-	-	-	-		4	4	0.76	81	+	1	-	0	1	0
15-122	71	F	LN IV-G(A), TMA, arteriolosclerosis	19.7	+	-	-	-		3	2	1.21	34.2	+	3	-	0	1	1
15-123	44	F	LN III, CNI toxicity	16.6	+	-	+	-		1	1	0.91	53.7	+	2	+	1	1	0
15-128	71	M	MGN	25.9	+	-	+	-	-	4	1	1.02	56	+	2	+	1	1	0
15-129	68	M	BNS	17	+	-	-	-		2	1	0.81	73.1	+	1	+	2	1	0
median	67	51.7857		23	69.6429	26.3158	58.9286	20.3704				0.905	58.19	72		67.8571
IQR1	52.75	29/27		20.5								0.6675	37.86	36/14		38/18
IQR3	72			26.05	38/17	15/41	32/23	11/42				1.1875	77
					69.0909	26.7857	58.1818	20.7547
N	56								u-prot	n	%		RBC	n		%
									1	7	12.5		1	19		33.9286
									2	17	30.3571		2	16		28.5714
									3	10	17.8571		3	5		8.92857
									4	22	39.2857		4	16		28.5714
									total	56			total	56

## Sheet: CFA- for analysis
sample No.	age	gender	diagnosis	BMI	HT	DM	HLP	hyperuricermia	smoking	u-prot	RBC	Cr	eGFR	Arteriosclerosis	grade	Arteriolosclerosis	grade	tubular atropy	interstitial fibrosis
15-3	71	M	MGN, arteriolosclerosis	23.5	+	+	+	-	+	4	1	0.71	83	+	3	+	1	1	0
15-9	45	F	CNI toxicity, compensated benign nephrosclerosis	17	+	-	-	+		1	1	1.05	45.58	-	0	+	2	1	0
15-10	56	F	MCNS or FSGS	30.7	-	-	-	-	-	4	2	1.16	38.4	-	0	-	0	0	1
15-12	47	M	FGO, arteriolosclerosis	20.3	-	-	-	-	+	4	1	0.94	68.8	+	1	-	0	1	0
15-13	73	M	MGN, arteriolosclerosis	21.6	+	+	+	-	+	4	2	0.86	66.8	+	3	-	0	1	0
15-15	68	F	ANCA-associated vasculitis	17.5	+	+	+	-		2	2	0.59	76.1	-	0	-	0	1	1
15-17	27	F	IgA-N, arteriolosclerosis	22.2	-	-	-	-	-	4	1	0.57	101	+	1	+	1	1	0
15-31	36	M	IgA-N, arteriolosclerosis	24.1	-	-	-	-	-	1	4	0.8	89	-	0	+	2	1	0
15-32	25	F	LN IV-G(A)	23.8	-	-	-	-	+	3	3	0.51	119	-	0	-	0	0	0
15-40	74	M	MGN, arteriolosclerosis		+	-	+	-	-	4	2	0.95	59.7	+	3	+	1	1	0
15-41	77	M	ANCA-associated vasculitis	28	-	-	-	+	+	3	4	8.28	5.5	-	0	-	0	1	0
15-42	63	F	IgA-N, arteriolosclerosis	23.2	-	-	+	+		2	4	0.86	52	-	0	+	1	1	1
15-45	63	M	Glomerular hypertrophy		-	-	+	-		2	1	0.84	71	None		-	0	1	1
15-51	75	M	mesangial proliferative GN, DN, TIN, arteriolosclerosis	21.7	+	+	-	-		4	4	2.97	17	+	2	+	3	3	1
15-52	45	F	MCNS	31.4	+	-	+			4	3	1.13	42.1	-	0	-	0	1	0
15-53	25	M	IgA-N, arteriolosclerosis	22.8	-	-	-	-		4	4	0.86	91	-	0	-	0	0	0
15-54	57	F	MCNS	17.9	-	-	+	+		1	2	0.7	66.4	None		-	0	1	0
15-56	54	M	SRC, arteriolosclerosis	21.8	+	-	-	-		1	1	1.15	39.16	+	3	-	0	2	1
15-59	80	F	Decompensated benign nephrosclerosis	22.7	+	-	-	-		4	1	0.99		+	3	+	1	2	2
15-64	68	M	Parvo-AGN, FSGS	26.7	+	+	+	+		4	4	3.18		+	1	+	1	1	0
15-65	18	F	IgA-N	22.6	-	-	-	-		2	4	0.69	93.9	-	0	-	0	1	0
15-67	49	M	acute pyelonephritis		-	-		+		3	4	17.6	3	+	3	-	0	1	2
15-69	79	M	smoking-related glomerulopathy, ATN, arteriolosclerosis	22.6	+	-	+	+		4	4	1.68	31.4	+	1	+	1	2	2
15-70	12	F	MCNS	24.2	+	-	-	+		2	3	0.36		-	0	-	0	1	0
15-72	21	F	LN V	31.4	-	-	-	-		4	1	0.43	150	-	0	-	0	0	0
15-79	16	F	IgA-N	21	-	-	-	-		2	4	0.54	126	-	0	-	0	1	0
15-82	62	F	IgA-N, Compensated benign nephrosclerosis		+	-	-	-		3	2	0.84	53	+	1	+	3	1	1
15-83	17	F	Minor glomerular abnormalities	17.9	-	-	-	-		2	1	0.57		-	0	-	0	1	0
15-88	42	M	IgA-N, arteriolosclerosis	21.1	-	-	-		+	3	4	0.75	90.9	+	1	-	0	1	1
15-90	64	M	IgG4-RKD	19.4	-	+	-			1	1	0.92		-	0	-	0	2	1
15-102	37	F	MGN	18.5	-	-	-	-		4	2	0.56	95.9	-	0	-	0	0	0
15-104	59	M	IgA-N, arteriolosclerosis	24.1	+	-				3	3	1.18		+	3	+	1	1	1
15-106	42	F	TBMD suspect	25	-	-	-	-		2	4	0.62		-	0	-	0	1	0
15-108	58	M	FGO, arteriolosclerosis	23.4	-	-	-	-	+	1	4	1.34	43.9	+	2	+	1	1	1
15-110	42	F	MCNS, FGO, arteriolosclerosis	29.9	-	-	-	-	-	4	1	0.66	77.3	+	1	-	0	1	1
15-113	20	F	LN II		-	-	-	-		2	1	0.73	85.6	-	0	-	0	0	0
15-115	22	F	IgA-N	21.2	-	-	-	-		2	4	0.58	107	-	0	-	0	1	0
15-116	62	M	DN, arteriolosclerosis	28.8	+	+	+	+	-	2	1	0.78	93	+	1	+	1	1	1
15-120		M	IgA-N	27.8	+	-	+	+		3	4	1.95	23.9	-	0	+	1	1	1
15-117	40	F	MGN		-	-	-	-	-	4	4	0.57	92	+	1	-	0	0	0
15-118	71	M	ANCA-associated vasculitis		-	-	-	-		4	4	1.64		+	2	+	1	2	2
15-119	33	F	IgA-N	18.3	-	-		-	-	3	4	0.82	65.3	-	0	-	0	1	0
15-124	67	M	PIAGN	22	+	+	+	-	-	2	4	1.54	36.2	+	3	+	2	2	2
15-130	40	F	LN II	24	-	-	-	-		3	1	0.43	125.2	-	0	+	1	1	0
15-131	73	M	HSPN	26.4	+	-	+	-		4	1	1.03	54	+	3	+	1	1	0
median	51.5	48.8889		22.75	40	17.7778	33.3333	24.3902				0.84	68.8	42.8571		42.2222
IQR1	35.25			21.125								0.62	43.9
IQR3	67.25	22/23		24.8	18/27	8/37	14/28					1.15	92	18/24		19/26
									u-prot	n	%		RBC	n		%
									1	6	13.3333		1	15		33.3333
									2	12	26.6667		2	7		15.5556
									3	9	20		3	4		8.88889
									4	18	40		4	19		42.2222
									total	45			total	45

## Sheet: For statistical analysis
	age			BMI			Cre			eGFR			u-prot	RBC		Elastofibrosis		Arteriolar hyalinosis	TA	IF
CFA+	73		CFA+	19.1		CFA+	0.85		CFA+	67.6		CFA+	4	1	CFA+	3	CFA+	3	1	2
CFA+	69		CFA+	21		CFA+	0.99		CFA+	58.19		CFA+	3	1	CFA+	3	CFA+	1	0	0
CFA+	66		CFA+	23.1		CFA+	1.18		CFA+	48.6		CFA+	1	1	CFA+	3	CFA+	1	2	2
CFA+	55		CFA+	25.6		CFA+	2.85		CFA+	20		CFA+	2	1	CFA+	0	CFA+	1	1	1
CFA+	54		CFA+	29.1		CFA+	1.05		CFA+	58.5		CFA+	4	3	CFA+	0	CFA+	1	1	1
CFA+	76		CFA+	31.3		CFA+	3.74		CFA+	13.2		CFA+	4	4	CFA+	0	CFA+	2	1	1
CFA+	56		CFA+	19.8		CFA+	0.61		CFA+	104		CFA+	2	2	CFA+	1	CFA+	0	1	0
CFA+	65		CFA+	23.6		CFA+	0.55		CFA+	83		CFA+	4	2	CFA+	2	CFA+	0	1	0
CFA+	72		CFA+	26.2		CFA+	0.51		CFA+	114		CFA+	4	1	CFA+	0	CFA+	0	0	0
CFA+	38		CFA+	19.9		CFA+	0.48		CFA+	122		CFA+	3	3	CFA+	2	CFA+	1	1	0
CFA+	71		CFA+	27.5		CFA+	0.38		CFA+	76.3		CFA+	2	2	CFA+	3	CFA+	1	1	0
CFA+	49		CFA+	31.4		CFA+	1.96		CFA+	77		CFA+	2	4	CFA+	1	CFA+	2	1	0
CFA+	26		CFA+	27.1		CFA+	0.66		CFA+	38.4		CFA+	2	4	CFA+	2	CFA+	0	1	0
CFA+	83		CFA+	40.2		CFA+	0.56		CFA+	80		CFA+	4	3	CFA+	1	CFA+	1	1	0
CFA+	38		CFA+	31.3		CFA+	0.9		CFA+	74		CFA+	2	1	CFA+	0	CFA+	1	1	0
CFA+	26		CFA+	25.1		CFA+	0.59		CFA+	101		CFA+	1	4	CFA+	1	CFA+	0	1	0
CFA+	64		CFA+	19		CFA+	1.12		CFA+	33.8		CFA+	2	1	CFA+	3	CFA+	1	1	1
CFA+	57		CFA+	29.6		CFA+	0.59		CFA+	75		CFA+	2	2	CFA+	2	CFA+	3	1	1
CFA+	68		CFA+	23.5		CFA+	0.8		CFA+	93		CFA+	4	2	CFA+	1	CFA+	1	1	0
CFA+	21		CFA+	20.6		CFA+	0.83		CFA+	26.7		CFA+	1	4	CFA+	3	CFA+	0	1	0
CFA+	70		CFA+	21.2		CFA+	1.23		CFA+	52.5		CFA+	4	4	CFA+	3	CFA+	3	3	2
CFA+	76		CFA+	25.7		CFA+	0.77		CFA+	37.6		CFA+	2	1	CFA+	0	CFA+	0	1	0
CFA+	75		CFA+	25.6		CFA+	0.57		CFA+	88.5		CFA+	3	1	CFA+	3	CFA+	3	1	0
CFA+	65		CFA+	31.1		CFA+	1.55		CFA+	60		CFA+	4	4	CFA+	3	CFA+	1	1	2
CFA+	76		CFA+	26.1		CFA+	1.06		CFA+	77		CFA+	4	2	CFA+	1	CFA+	1	1	0
CFA+	45		CFA+	23.7		CFA+	1.65		CFA+	48		CFA+	2	4	CFA+	0	CFA+	1	2	1
CFA+	71		CFA+	25.6		CFA+	0.67		CFA+	42.2		CFA+	4	2	CFA+	0	CFA+	1	3	3
CFA+	64		CFA+	22.9		CFA+	0.98		CFA+	63		CFA+	4	1	CFA+	1	CFA+	0	1	0
CFA+	41		CFA+	26.9		CFA+	0.66		CFA+	38.12		CFA+	2	4	CFA+	3	CFA+	0	1	0
CFA+	48		CFA+	21.4		CFA+	1.17		CFA+	37.5		CFA+	1	1	CFA+	3	CFA+	1	1	1
CFA+	61		CFA+	22.2		CFA+	0.7		CFA+	30.3		CFA+	3	2	CFA+	3	CFA+	0	1	1
CFA+	49		CFA+	23.4		CFA+	1.3		CFA+	27		CFA+	3	4	CFA+	3	CFA+	1	3	2
CFA+	71		CFA+	22.6		CFA+	0.53		CFA+	9.7		CFA+	4	2	CFA+	0	CFA+	1	0	0
CFA+	47		CFA+	20		CFA+	1.47		CFA+	109		CFA+	4	1	CFA+	0	CFA+	2	1	1
CFA+	42		CFA+	20.5		CFA+	0.8		CFA+	52.5		CFA+	1	4	CFA+	3	CFA+	0	1	0
CFA+	75		CFA+	17.8		CFA+	1.08		CFA+	64		CFA+	3	4	CFA+	3	CFA+	0	2	3
CFA+	66		CFA+	27.2		CFA+	1.5		CFA+	75.9		CFA+	2	1	CFA+	3	CFA+	0	1	1
CFA+	69		CFA+	23.2		CFA+	1.8		CFA+	34		CFA+	4	2	CFA+	0	CFA+	1	1	1
CFA+	64		CFA+	19		CFA+	1.53		CFA+	50.7		CFA+	3	4	CFA+	2	CFA+	3	2	2
CFA+	55		CFA+	20.4		CFA+	0.94		CFA+	78.6		CFA+	4	2	CFA+	2	CFA+	0	0	0
CFA+	78		CFA+	20.6		CFA+	3.74		CFA+	32.5		CFA+	3	3	CFA+	3	CFA+	1	2	2
CFA+	78		CFA+	19.3		CFA+	0.41		CFA+	55.9		CFA+	4	2	CFA+	1	CFA+	2	1	0
CFA+	81		CFA+	23.9		CFA+	0.79		CFA+	81		CFA+	2	1	CFA+	3	CFA+	1	2	2
CFA+	68		CFA+	22.4		CFA+	0.69		CFA+	34.2		CFA+	4	2	CFA+	3	CFA+	1	1	1
CFA+	75		CFA+	16.7		CFA+	0.76		CFA+	53.7		CFA+	4	1	CFA+	2	CFA+	0	1	0
CFA+	85		CFA+	22.2		CFA+	1.08		CFA+	56		CFA+	4	2	CFA+	3	CFA+	1	1	0
CFA+	72		CFA+	33		CFA+	1.11		CFA+	73.1		CFA+	2	4	CFA+	0	CFA+	1	2	2
CFA+	86		CFA+	22.8		CFA+	0.77		CFA-	83		CFA+	3	3	CFA+	3	CFA+	0	1	1
CFA+	42		CFA+	21.6		CFA+	0.65		CFA-	45.58		CFA+	2	1	CFA+	1	CFA+	1	1	1
CFA+	70		CFA+	20.5		CFA+	1.68		CFA-	38.4		CFA+	2	4	CFA+	3	CFA+	1	1	1
CFA+	71		CFA+	19.7		CFA+	1.02		CFA-	68.8		CFA+	1	2	CFA+	2	CFA+	1	1	1
CFA+	60		CFA+	16.6		CFA+	0.76		CFA-	66.8		CFA+	4	4	CFA+	2	CFA+	0	1	0
CFA+	71		CFA+	25.9		CFA+	1.21		CFA-	76.1		CFA+	3	2	CFA+	1	CFA+	0	1	1
CFA+	44		CFA+	17		CFA+	0.91		CFA-	101		CFA+	1	1	CFA-	3	CFA+	1	1	0
CFA+	71		CFA-	23.5		CFA+	1.02		CFA-	89		CFA+	4	1	CFA-	0	CFA+	1	1	0
CFA+	68		CFA-	17		CFA+	0.81		CFA-	119		CFA+	2	1	CFA-	0	CFA+	2	1	0
CFA-	71		CFA-	30.7		CFA-	0.71		CFA-	59.7		CFA-	4	1	CFA-	1	CFA-	1	1	0
CFA-	45		CFA-	20.3		CFA-	1.05		CFA-	5.5		CFA-	1	1	CFA-	3	CFA-	2	1	0
CFA-	56		CFA-	21.6		CFA-	1.16		CFA-	52		CFA-	4	2	CFA-	0	CFA-	0	0	1
CFA-	47		CFA-	17.5		CFA-	0.94		CFA-	71		CFA-	4	1	CFA-	1	CFA-	0	1	0
CFA-	73		CFA-	22.2		CFA-	0.86		CFA-	17		CFA-	4	2	CFA-	0	CFA-	0	1	0
CFA-	68		CFA-	24.1		CFA-	0.59		CFA-	42.1		CFA-	2	2	CFA-	0	CFA-	0	1	1
CFA-	27		CFA-	23.8		CFA-	0.57		CFA-	91		CFA-	4	1	CFA-	3	CFA-	1	1	0
CFA-	36		CFA-	28		CFA-	0.8		CFA-	66.4		CFA-	1	4	CFA-	0	CFA-	2	1	0
CFA-	25		CFA-	23.2		CFA-	0.51		CFA-	39.16		CFA-	3	3	CFA-	0	CFA-	0	0	0
CFA-	74		CFA-	21.7		CFA-	0.95		CFA-	93.9		CFA-	4	2	CFA-	2	CFA-	1	1	0
CFA-	77		CFA-	31.4		CFA-	8.28		CFA-	3		CFA-	3	4	CFA-	0	CFA-	0	1	0
CFA-	63		CFA-	22.8		CFA-	0.86		CFA-	31.4		CFA-	2	4	CFA-	0	CFA-	1	1	1
CFA-	63		CFA-	17.9		CFA-	0.84		CFA-	150		CFA-	2	1	CFA-	3	CFA-	0	1	1
CFA-	75		CFA-	21.8		CFA-	2.97		CFA-	126		CFA-	4	4	CFA-	3	CFA-	3	3	1
CFA-	45		CFA-	22.7		CFA-	1.13		CFA-	53		CFA-	4	3	CFA-	1	CFA-	0	1	0
CFA-	25		CFA-	26.7		CFA-	0.86		CFA-	90.9		CFA-	4	4	CFA-	0	CFA-	0	0	0
CFA-	57		CFA-	22.6		CFA-	0.7		CFA-	95.9		CFA-	1	2	CFA-	3	CFA-	0	1	0
CFA-	54		CFA-	22.6		CFA-	1.15		CFA-	43.9		CFA-	1	1	CFA-	1	CFA-	0	2	1
CFA-	80		CFA-	24.2		CFA-	0.99		CFA-	77.3		CFA-	4	1	CFA-	0	CFA-	1	2	2
CFA-	68		CFA-	31.4		CFA-	3.18		CFA-	85.6		CFA-	4	4	CFA-	0	CFA-	1	1	0
CFA-	18		CFA-	21		CFA-	0.69		CFA-	107		CFA-	2	4	CFA-	0	CFA-	0	1	0
CFA-	49		CFA-	17.9		CFA-	17.6		CFA-	93		CFA-	3	4	CFA-	1	CFA-	0	1	2
CFA-	79		CFA-	21.1		CFA-	1.68		CFA-	23.9		CFA-	4	4	CFA-	0	CFA-	1	2	2
CFA-	12		CFA-	19.4		CFA-	0.36		CFA-	92		CFA-	2	3	CFA-	1	CFA-	0	1	0
CFA-	21		CFA-	18.5		CFA-	0.43		CFA-	65.3		CFA-	4	1	CFA-	0	CFA-	0	0	0
CFA-	16		CFA-	24.1		CFA-	0.54		CFA-	36.2		CFA-	2	4	CFA-	0	CFA-	0	1	0
CFA-	62		CFA-	25		CFA-	0.84		CFA-	125.2		CFA-	3	2	CFA-	3	CFA-	3	1	1
CFA-	17		CFA-	23.4		CFA-	0.57		CFA-	54		CFA-	2	1	CFA-	0	CFA-	0	1	0
CFA-	42		CFA-	29.9		CFA-	0.75					CFA-	3	4	CFA-	2	CFA-	0	1	1
CFA-	64		CFA-	21.2		CFA-	0.92					CFA-	1	1	CFA-	1	CFA-	0	2	1
CFA-	37		CFA-	28.8		CFA-	0.56					CFA-	4	2	CFA-	0	CFA-	0	0	0
CFA-	59		CFA-	27.8		CFA-	1.18					CFA-	3	3	CFA-	0	CFA-	1	1	1
CFA-	42		CFA-	18.3		CFA-	0.62					CFA-	2	4	CFA-	1	CFA-	0	1	0
CFA-	58		CFA-	22		CFA-	1.34					CFA-	1	4	CFA-	0	CFA-	1	1	1
CFA-	42		CFA-	24		CFA-	0.66					CFA-	4	1	CFA-	1	CFA-	0	1	1
CFA-	20		CFA-	26.4		CFA-	0.73					CFA-	2	1	CFA-	2	CFA-	0	0	0
CFA-	22					CFA-	0.58					CFA-	2	4	CFA-	0	CFA-	0	1	0
CFA-	62					CFA-	0.78					CFA-	2	1	CFA-	3	CFA-	1	1	1
CFA-	40					CFA-	1.95					CFA-	3	4	CFA-	0	CFA-	1	1	1
CFA-	71					CFA-	0.57					CFA-	4	4	CFA-	3	CFA-	0	0	0
CFA-	33					CFA-	1.64					CFA-	4	4			CFA-	1	2	2
CFA-	67					CFA-	0.82					CFA-	3	4			CFA-	0	1	0
CFA-	40					CFA-	1.54					CFA-	2	4			CFA-	2	2	2
CFA-	73					CFA-	0.43					CFA-	3	1			CFA-	1	1	0
						CFA-	1.03					CFA-	4	1			CFA-	1	1	0
median	62.5		median	22.85		median	0.86		median	63.5
IQR1	55.25		IQR1	20.575		IQR1	0.66		IQR1	38.97
IQR3	71		IQR3	25.95		IQR3	1.17		IQR3	83.65

## Sheet: For SPSS
sample No.	CFN	age×10	gender	diagnosis	BMI	HT	DM	HLP	hyperuricermia	smoking	u-prot	RBC	Cr	eGFR	Arteriosclerosis	Arteriolosclerosis	CFA number	Glom number	CFA/Glom %	Global sclerosis	Segmental sclerosis	Glom area	Tubular atrophy	Interstitial fibrosis	Membranous nephropathy
15-2	1	7.3	1	Nephrosclerosis、DN、arteriolosclerosis, severe	19.1	1	1	1	0		4	1	0.85	67.6	3	3	1	9	11.1111	3	0	19119	1	2	0
15-4	1	6.9	1	Arteriolosclerosis, severe	21	1	0	1	0		3	1	0.99	58.19	3	1	4	29	13.7931	2	0	13295	0	0	0
15-7	1	6.6	1	Castleman, TIN, arteriolosclerosis	23.1	0	0	0	0		1	1	1.18	48.6	3	1	2	18	11.1111	0	0	9267	2	2	0
15-8	1	5.5	1	TIN with ATN, arteriolosclerosis	25.6	1	1	0	0		2	1	2.85	20		1	1	10	10	0	0	14548	1	1	0
15-11	1	5.4	1	MGN, DN, arteriolosclerosis	29.1	1	1	1	0	1	4	3	1.05	58.5	0	1	3	30	10	1	0	23518	1	1	1
15-16	1	7.6	1	ANCA, DN, arteriolosclerosis	31.3	1	1	1	0	1	4	4	3.74	13.2	0	2	2	23	8.69565	0	0	16725	1	1	0
15-18	1	5.6	1	ANCA	19.8	0	1	1			2	2	0.61	104	0	0	1	24	4.16667	0	0	19380	1	0	0
15-20	1	6.5	0	MGN, arteriolosclerosis	23.6	1	0	1	0	0	4	2	0.55	83	1	0	1	6	16.6667	0	0	16381	1	0	1
15-21	1	7.2	0	MCNS, arteriolosclerosis	26.2	1	1	1			4	1	0.51		2	0	10	28	35.7143	0	0	13229	0	0	0
15-22	1	3.8	0	IgA-N	19.9	0	0	1	0		3	3	0.48	114	0	1	6	31	19.3548	0	0	9674	1	0	0
15-23	1	7.1	0	mesangial proliferativeGN	27.5	1	0	1	0		2	2	0.38	122	2	1	3	16	18.75	1	0	12210	1	0	0
15-26	1	4.9	0	IgA-N, arteriolosclerosis	31.4	1	0	1	0	0	2	4	1.96		3	2	3	44	6.81818	4	0	20971	1	0	0
15-27	1	2.6	0	IgA-N	27.1	0	0	0	0	0	2	4	0.66		1	0	7	45	15.5556	1	2	14457	1	0	0
15-28	1	8.3	0	FSGS, ORG, arteriolosclerosis	40.2	1	1	1	0		4	3	0.56	76.3	2	1	4	21	19.0476	2	0	19494	1	0	0
15-30	1	3.8	1	mesangial proliferativeGN	31.3	1	0	1	1	0	2	1	0.9	77	1	1	1	13	7.69231	1	0	12811	1	0	0
15-33	1	2.6	0	igA-N	25.1	0	0	0	0	0	1	4	0.59		0	0	5	40	12.5	4	2	10995	1	0	0
15-35	1	6.4	0	MGN, arteriolosclerosis, RTx	19	1	0	0	1	0	2	1	1.12	38.4	1	1	1	17	5.88235	11	0	10428	1	1	1
15-36	1	5.7	0	mesangial proliferativeGN, arterioloslcerosis	29.6	1	0	1	0		2	2	0.59	80	3	3	6	20	30	1	0	20857	1	1	0
15-37	1	6.8	1	MGN, arteriolosclerosis	23.5	1	1	1	1	1	4	2	0.8	74	2	1	1	21	4.7619	3	0	19896	1	0	1
15-38	1	2.1	1	IgA-N	20.6	0	0	0	0	1	1	4	0.83	101	1	0	5	79	6.32911	0	0	9398	1	0	0
15-39	1	7	0	IgA-N, DN, Arteriolosclerosis	21.2	1	1	1	0		4	4	1.23	33.8	3	3	3	37	8.10811	18	0	12756	3	2	0
15-43	1	7.6	1	MGN, arteriolosclerosis	25.7	1	1	0	0		2	1	0.77	75	3	0	1	14	7.14286	1	0	12848	1	0	1
15-44	1	7.5	1	MGN, DN, arteriolosclerosis	25.6	1	1	1	0		3	1	0.57	93	0	3	14	34	41.1765	0	0	18933	1	0	1
15-46	1	6.5	0	Endocapillary proliferative GN, arteriolosclerosis, TIN	31.1	1	1	0	1		4	4	1.55	26.7	3	1	2	38	5.26316	15	0	17585	1	2	0
15-48	1	7.6	1	MCNS, arteriolosclerosis		1	0	1	0	1	4	2	1.06	52.5	3	1	6	57	10.5263	1	0	12932	1	0	0
15-49	1	4.5	1	Compensated benign nephrosclerosis, arteriolosclerosis	26.1	1	0	1	1		2	4	1.65	37.6	1	1	1	26	3.84615	0	0	12737	2	1	0
15-55	1	7.1	1	MGN, Compensated benign nephrosclerosis	23.7	1	0	1	0		4	2	0.67	88.5	0	1	3	46	6.52174	2	0	8036	3	3	1
15-58	1	6.4	1	MGN	25.6	0	0	1	0		4	1	0.98	60	0	0	9	35	25.7143	2	0	16947	1	0	1
15-61	1	4.1	0	HSPN	22.9		0	1	0		2	4	0.66	77		0	2	8	25	1	0	9663	1	0	0
15-62	1	4.8	1	TIN, arteriolosclerosis	26.9	0	0	0	0		1	1	1.17		1	1	2	15	13.3333	2	0	11498	1	1	0
15-68	1	6.1	1	LN IV-G(A), arteriolosclerosis	21.4	1	0	0	0		3	2	0.7		3	0	3	24	12.5	1	0	8857	1	1	0
15-73	1	4.9	1	IgA-N, arteriolosclerosis	22.2	1	0	0	0	1	3	4	1.3	48	3	1	2	19	10.5263	0	3	4993	3	2	0
15-75	1	7.1	0	MGN, arteriolosclerosis	23.4	1	0	1	0		4	2	0.53		3	1	2	49	4.08163	8	0	9329	0	0	1
15-77	1	4.7	1	TMA, CNI toxicity	22.6	1	0	1	1	1	4	1	1.47	42.2	3	2	2	19	10.5263	0	1	9417	1	1	0
15-78	1	4.2	0	TBMD	20	0	0	0	0	0	1	4	0.8	63	0	0	2	14	14.2857	0	0	11394	1	0	0
15-81	1	7.5	0	ANCA	20.5	0	0	0	0		3	4	1.08	38.12	0	0	2	26	7.69231	8	0	12642	2	3	0
15-84	1	6.6	1	TIN, arteriolosclerosis	17.8	1	1				2	1	1.5	37.5	3	0	1	7	14.2857	1	0	13282	1	1	0
15-87	1	6.9	1	MGN, arteriolosclerosis	27.2	1	0	1	1	1	4	2	1.8	30.3	3	1	2	23	8.69565	2	0	19449	1	1	1
15-89	1	6.4	0	ANCA, arteriolosclerosis	23.2	1	0	0	0		3	4	1.53	27	3	3	6	35	17.1429	10	0	13049	2	2	0
15-91	1	5.5	0	MGN, IgA-N	19	0	0	1	0		4	2	0.94		0	0	3	36	8.33333	1	0	10654	0	0	1
15-93	1	7.8	0	ANCA, arteriolosclerosis	20.4	0	0	1	0		3	3	3.74	9.7	2	1	2	21	9.52381	8	0	11981	2	2	0
15-97	1	7.8	0	MGN, arteriolosclerosis	20.6	0	0	0	0	0	4	2	0.41	109	2	2	3	15	20	2	0	11647	1	0	1
15-98	1	8.1	0	IgG4-RKD, arteriolosclerosis	19.3	1	1	0	1		2	1	0.79	52.5	3	1	3	59	5.08475	32	0	10895	2	2	0
15-99	1	6.8	0	MGN, arteriolosclerosis	23.9	0	0	1	0		4	2	0.69	64	1	1	3	17	17.6471	3	0	16797	1	1	1
15-101	1	7.5	1	MGN, arteriolosclerosis	22.4	1	0	1	1		4	1	0.76	75.9	3	0	1	12	8.33333	4	0	14881	1	0	1
15-105	1	8.5	0	MGN, arteriolosclerosis	16.7	1	0	1	1		4	2	1.08	34	3	1	2	16	12.5	5	0	14454	1	0	1
15-107	1	7.2	1	Decompensated benign nephrosclerosis, arteriolosclerosis	22.2	1	0	0	1		2	4	1.11	50.7	2	1	2	22	9.09091	11	1	17087	2	2	0
15-109	1	8.6	0	ANCA, arteriolosclerosis		1	0	0	0	0	3	3	0.77		3	0	3	15	20	1	0	13606	1	1	0
15-111	1	4.2	0	Compensated benign nephrosclerosis, DN, arteriolosclerosis	33	1	1	1	0		2	1	0.65	78.6	0	1	1	10	10	3	0	21686	1	1	0
15-112	1	7	1	TIN, ATN, arteriolosclerosis	22.8	0	0	0	0	1	2	4	1.68	32.5		1	3	15	20	2	0	12695	1	1	0
15-114	1	7.1	1	Arteriolosclerosis, severe	21.6	0	0	0	0		1	2	1.02	55.9	3	1	4	9	44.4444	0	0	12983	1	1	0
15-121	1	6	1	Minor glomerular abnormalities	20.5	0	0	0	0		4	4	0.76	81	1	0	2	5	40	0	0	4074	1	0	0
15-122	1	7.1	0	LN IV-G(A), TMA, arteriolosclerosis	19.7	1	0	0	0		3	2	1.21	34.2	3	0	3	16	18.75	2	0	17220	1	1	0
15-123	1	4.4	0	LN III, CNI toxicity	16.6	1	0	1	0		1	1	0.91	53.7	2	1	1	8	12.5	1	0	4862	1	0	0
15-128	1	7.1	1	MGN	25.9	1	0	1	0	0	4	1	1.02	56	2	1	4	30	13.3333	0	0	15045	1	0	1
15-129	1	6.8	1	BNS	17	1	0	0	0		2	1	0.81	73.1	1	2	2	21	9.52381	4	0	10890	1	0	0
15-3	0	7.1	1	MGN, arteriolosclerosis	23.5	1	1	1	0	1	4	1	0.71	83	3	1	0	20	0	0	0	24468	1	0	1
15-9	0	4.5	0	CNI toxicity, compensated benign nephrosclerosis	17	1	0	0	1		1	1	1.05	45.58	0	2	0	18	0	5	0	13353	1	0	0
15-10	0	5.6	0	MCNS or FSGS	30.7	0	0	0	0	0	4	2	1.16	38.4	0	0	0	40	0	0	0	12301	0	1	0
15-12	0	4.7	1	FGO, arteriolosclerosis	20.3	0	0	0	0	1	4	1	0.94	68.8	1	0	0	38	0	5	0	14898	1	0	0
15-13	0	7.3	1	MGN, arteriolosclerosis	21.6	1	1	1	0	1	4	2	0.86	66.8	3	0	0	12	0	1	0	13471	1	0	1
15-15	0	6.8	0	ANCA-associated vasculitis	17.5	1	1	1	0		2	2	0.59	76.1	0	0	0	23	0	6	0	18115	1	1	0
15-17	0	2.7	0	IgA-N, arteriolosclerosis	22.2	0	0	0	0	0	4	1	0.57	101	1	1	0	39	0	8	2	20511	1	0	0
15-31	0	3.6	1	IgA-N, arteriolosclerosis	24.1	0	0	0	0	0	1	4	0.8	89	0	2	0	22	0	1	0	16217	1	0	0
15-32	0	2.5	0	LN IV-G(A)	23.8	0	0	0	0	1	3	3	0.51	119	0	0	0	57	0	0	0	27749	0	0	0
15-40	0	7.4	1	MGN, arteriolosclerosis		1	0	1	0	0	4	2	0.95	59.7	3	1	0	18	0	2	0	16285	1	0	1
15-41	0	7.7	1	ANCA-associated vasculitis	28	0	0	0	1	1	3	4	8.28	5.5	0	0	0	27	0	4	0	9120	1	0	0
15-42	0	6.3	0	IgA-N, arteriolosclerosis	23.2	0	0	1	1		2	4	0.86	52	0	1	0	11	0	2	0	16632	1	1	0
15-45	0	6.3	1	Glomerular hypertrophy		0	0	1	0		2	1	0.84	71		0	0	7	0	3	0	9399	1	1	0
15-51	0	7.5	1	mesangial proliferative GN, DN, TIN, arteriolosclerosis	21.7	1	1	0	0		4	4	2.97	17	2	3	0	18	0	0	0	1021	3	1	0
15-52	0	4.5	0	MCNS	31.4	1	0	1			4	3	1.13	42.1	0	0	0	23	0	1	0	21341	1	0	0
15-53	0	2.5	1	IgA-N, arteriolosclerosis	22.8	0	0	0	0		4	4	0.86	91	0	0	0	22	0	1	0	8578	0	0	0
15-54	0	5.7	0	MCNS	17.9	0	0	1	1		1	2	0.7	66.4		0	0	18	0	2	0	7993	1	0	0
15-56	0	5.4	1	SRC, arteriolosclerosis	21.8	1	0	0	0		1	1	1.15	39.16	3	0	0	30	0	0	0	10808	2	1	0
15-59	0	8	0	Decompensated benign nephrosclerosis	22.7	1	0	0	0		4	1	0.99		3	1	0	20	0	7	2	11827	2	2	0
15-64	0	6.8	1	Parvo-AGN, FSGS	26.7	1	1	1	1		4	4	3.18		1	1	0	14	0	1	0	18388	1	0	0
15-65	0	1.8	0	IgA-N	22.6	0	0	0	0		2	4	0.69	93.9	0	0	0	37	0	0	0	16578	1	0	0
15-67	0	4.9	1	acute pyelonephritis		0	0		1		3	4	17.6	3	3	0	0	16	0	0	0	11464	1	2	0
15-69	0	7.9	1	smoking-related glomerulopathy, ATN, arteriolosclerosis	22.6	1	0	1	1		4	4	1.68	31.4	1	1	0	9	0	2	1	8961	2	2	0
15-70	0	1.2	0	MCNS	24.2	1	0	0	1		2	3	0.36		0	0	0	22	0	0	0	13757	1	0	0
15-72	0	2.1	0	LN V	31.4	0	0	0	0		4	1	0.43	150	0	0	0	25	0	2	0	14230	0	0	0
15-79	0	1.6	0	IgA-N	21	0	0	0	0		2	4	0.54	126	0	0	0	43	0	0	0	7374	1	0	0
15-82	0	6.2	0	IgA-N, Compensated benign nephrosclerosis		1	0	0	0		3	2	0.84	53	1	3	0	12	0	1	0	9336	1	1	0
15-83	0	1.7	0	Minor glomerular abnormalities	17.9	0	0	0	0		2	1	0.57		0	0	0	17	0	0	0	6655	1	0	0
15-88	0	4.2	1	IgA-N, arteriolosclerosis	21.1	0	0	0		1	3	4	0.75	90.9	1	0	0	57	0	2	0	19836	1	1	0
15-90	0	6.4	1	IgG4-RKD	19.4	0	1	0			1	1	0.92		0	0	0	20	0	3	0	14430	2	1	0
15-102	0	3.7	0	MGN	18.5	0	0	0	0		4	2	0.56	95.9	0	0	0	26	0	0	0	12579	0	0	1
15-104	0	5.9	1	IgA-N, arteriolosclerosis	24.1	1	0				3	3	1.18		3	1	0	20	0	2	0	8573	1	1	0
15-106	0	4.2	0	TBMD suspect	25	0	0	0	0		2	4	0.62		0	0	0	22	0	1	0	9828	1	0	0
15-108	0	5.8	1	FGO, arteriolosclerosis	23.4	0	0	0	0	1	1	4	1.34	43.9	2	1	0	29	0	6	0	16614	1	1	0
15-110	0	4.2	0	MCNS, FGO, arteriolosclerosis	29.9	0	0	0	0	0	4	1	0.66	77.3	1	0	0	36	0	19	0	16027	1	1	0
15-113	0	2	0	LN II		0	0	0	0		2	1	0.73	85.6	0	0	0	31	0	0	0	11037	0	0	0
15-115	0	2.2	0	IgA-N	21.2	0	0	0	0		2	4	0.58	107	0	0	0	70	0	2	0	12980	1	0	0
15-116	0	6.2	1	DN, arteriolosclerosis	28.8	1	1	1	1	0	2	1	0.78	93	1	1	0	9	0	1	0	20565	1	1	0
15-120	0		1	IgA-N	27.8	1	0	1	1		3	4	1.95	23.9	0	1	0	12	0	0	0	10787	1	1	0
15-117	0	4	0	MGN		0	0	0	0	0	4	4	0.57	92	1	0	0	22	0	0	0	19992	0	0	1
15-118	0	7.1	1	ANCA-associated vasculitis		0	0	0	0		4	4	1.64		2	1	0	20	0	2	0	14567	2	2	0
15-119	0	3.3	0	IgA-N	18.3	0	0		0	0	3	4	0.82	65.3	0	0	0	35	0	1	1	13776	1	0	0
15-124	0	6.7	1	PIAGN	22	1	1	1	0	0	2	4	1.54	36.2	3	2	0	27	0	5	0	188050	2	2	0
15-130	0	4	0	LN II	24	0	0	0	0		3	1	0.43	125.2	0	1	0	22	0	1	0	14314	1	0	0
15-131	0	7.3	1	HSPN	26.4	1	0	1	0		4	1	1.03	54	3	1	0	27	0	2	0	23022	1	0	0

## Sheet: MN
sample No.	CFN	age×10	gender	diagnosis	BMI	HT	DM	HLP	hyperuricemia	smoking	u-prot	RBC	Cr	eGFR	Arteriosclerosis	Arteriolosclerosis	CFA number	Glom number	CFA/Glom ratio%	Global sclerosis	Segmental sclerosis	Glom area	Tubular atrophy	Interstitial fibrosis	Membranous nephropathy
15-11	1	5.4	1	MGN, DN, arteriolosclerosis	29.1	1	1	1	0	1	4	3	1.05	58.5	0	1	3	30	10	1	0	23518	1	1	1
15-20	1	6.5	0	MGN, arteriolosclerosis	23.6	1	0	1	0	0	4	2	0.55	83	1	0	1	6	16.6667	0	0	16381	1	0	1
15-35	1	6.4	0	MGN, arteriolosclerosis	19	1	0	0	1	0	2	1	1.12	38.4	1	1	1	17	5.88235	11	0	10428	1	1	1
15-37	1	6.8	1	MGN, arteriolosclerosis	23.5	1	1	1	1	1	4	2	0.8	74	2	1	1	21	4.7619	3	0	19896	1	0	1
15-43	1	7.6	1	MGN, arteriolosclerosis	25.7	1	1	0	0		2	1	0.77	75	3	0	1	14	7.14286	1	0	12848	1	0	1
15-44	1	7.5	1	MGN, DN, arteriolosclerosis	25.6	1	1	1	0		3	1	0.57	93	0	3	14	34	41.1765	0	0	18933	1	0	1
15-55	1	7.1	1	MGN, Compensated benign nephrosclerosis	23.7	1	0	1	0		4	2	0.67	88.5	0	1	3	46	6.52174	2	0	8036	3	3	1
15-58	1	6.4	1	MGN	25.6	0	0	1	0		4	1	0.98	60	0	0	9	35	25.7143	2	0	16947	1	0	1
15-75	1	7.1	0	MGN, arteriolosclerosis	23.4	1	0	1	0		4	2	0.53		3	1	2	49	4.08163	8	0	9329	0	0	1
15-87	1	6.9	1	MGN, arteriolosclerosis	27.2	1	0	1	1	1	4	2	1.8	30.3	3	1	2	23	8.69565	2	0	19449	1	1	1
15-91	1	5.5	0	MGN, IgA-N	19	0	0	1	0		4	2	0.94		0	0	3	36	8.33333	1	0	10654	0	0	1
15-97	1	7.8	0	MGN, arteriolosclerosis	20.6	0	0	0	0	0	4	2	0.41	109	2	2	3	15	20	2	0	11647	1	0	1
15-99	1	6.8	0	MGN, arteriolosclerosis	23.9	0	0	1	0		4	2	0.69	64	1	1	3	17	17.6471	3	0	16797	1	1	1
15-101	1	7.5	1	MGN, arteriolosclerosis	22.4	1	0	1	1		4	1	0.76	75.9	3	0	1	12	8.33333	4	0	14881	1	0	1
15-105	1	8.5	0	MGN, arteriolosclerosis	16.7	1	0	1	1		4	2	1.08	34	3	1	2	16	12.5	5	0	14454	1	0	1
15-128	1	7.1	1	MGN	25.9	1	0	1	0	0	4	1	1.02	56	2	1	4	30	13.3333	0	0	15045	1	0	1
15-3	0	7.1	1	MGN, arteriolosclerosis	23.5	1	1	1	0	1	4	1	0.71	83	3	1	0	20	0	0	0	24468	1	0	1
15-13	0	7.3	1	MGN, arteriolosclerosis	21.6	1	1	1	0	1	4	2	0.86	66.8	3	0	0	12	0	1	0	13471	1	0	1
15-40	0	7.4	1	MGN, arteriolosclerosis		1	0	1	0	0	4	2	0.95	59.7	3	1	0	18	0	2	0	16285	1	0	1
15-102	0	3.7	0	MGN	18.5	0	0	0	0		4	2	0.56	95.9	0	0	0	26	0	0	0	12579	0	0	1
15-117	0	4	0	MGN		0	0	0	0	0	4	4	0.57	92	1	0	0	22	0	0	0	19992	0	0	1
p		0.48	0.88		0.16	0.52	0.52	0.33	0.15	0.82	0.58	0.28	0.48	0.24	0.59	0.65		0.54		0.058	>0.99	0.36	0.36	0.36
	clinical														histological
		total	CFA+	CFA-												total	CFA+	CFA-
	age median	7.1	7	7.1											CFA median	2	2.5	0
	age IQR1	3.7	6.475	4											CFA IQR1	1	1	0
	age IQR3	7.4	7.5	7.3											CFA IQR3	3	3	0
	BMI median	23.5	23.65	21.6											Glom median	21	22	20
	BMI IQR1	21.1	21.95	20.05											Glom IQR1	16	15.75	18
	BMI IQR3	25.6	25.625	22.55											Glom IQR3	30	34.25	22
	Cr median	0.77	0.785	0.71											CFA/Glom% median	8.33333	9.34783	0
	Cr IQR1	0.57	0.645	0.7475											CFA/Glom% IQR1	4.08163	6.98758	0
	Cr IQR3	0.98	1.0275	0.86											CFA/Glom% IQR3	13.3333	16.9118	0
	eGFR median	74	69	83											Global Sclerosis median	2	2	0
	eGFR IQR1	59.1	56.625	66.8											Global Sclerosis IQR1	0	1	0
	eGFR IQR3	85.75	81.225	92											Global Sclerosis IQR3	3	3.25	1
															Glom area median	15045	14963	16285
															Glom area IQR1	12579	11398.8	13471
															Glom area IQR3	18933	17443.5	19992
